# Supplementary material for: WH2 and proline‐rich domains of WASP‐family proteins collaborate to accelerate actin filament elongation
Source: EMBO J. 2017 Nov 15;37(1):102–21. doi: 10.15252/embj.201797039 (PMC5753033; doi:10.15252/embj.201797039)
Supplement: Supplementary file 2 — Movie EV1 [file EMBJ-37-102-s002.zip]

Archive with 2 entries (2 files):
- Bieling_Movie_EV1_legend.docx
- Bieling_Movie_EV1.mp4
